# Supplementary material for: Mediators of the association between psychological distress and mortality in people diagnosed with cancer
Source: Nat Commun. 2025 Dec 12;16:11216. doi: 10.1038/s41467-025-66059-2 (PMC12715235; doi:10.1038/s41467-025-66059-2)
Supplement: Supplementary file 3 — Supplementary Data 1 [file 41467_2025_66059_MOESM3_ESM.xlsx]

## Sheet: Supplementary Table 1
	UK Biobanka			Finnish Public Sector Study
	Total (N = 13349)	Died (N = 2421)	Alive (N = 10928)	Total (N = 5739)	Died (N = 505)	Alive (N = 5234)
	Mean (SD)/n (%)	Mean (SD)/n (%)	Mean (SD)/n (%)	Mean (SD)/n (%)	Mean (SD)/n (%)	Mean (SD)/n (%)
Age at recruitment, years	60.0 (7.09)	61.9 (3.4)	59.6 (7.9)	57.5 (10.2)	58.0 (9.3)	57.4 (10.3)
Sex
Male	6513 (48.8)	1446 (59.7)	5861 (53.6)	987 (17.2)	100 (19.8)	887 (17.0)
Female	6836 (51.2)	975 (40.3)	5067 (46.4)	4752 (82.8)	405 (80.2)	4347 (83.0)
Ethnicity				-	-	-
White	12962 (97.1)	2346 (96.9)	10616 (97.1)
Non-white	387 (2.9)	75 (3.1)	312 (2.9)
Annual household income before tax, £				-	-	-
Less than 18,000	3965 (29.7)	943 (38.9)	3021 (27.7)
18,000 – 30,999	3761 (28.1)	700 (29.0)	3062 (28.0)
31,000 – 51,999	3105 (23.3)	463 (19.1)	2641 (24.2)
52,000 – 100,000	1997 (15.0)	249 (10.3)	1749 (16.0)
More than 100,000	521 (3.9)	66 (2.7)	455 (4.1)
Highest level of education
High (college/university)	4144 (31.0)	640 (26.4)	3505 (32.1)	3396 (59.2)	259 (51.3)	3137 (59.9)
Intermediate	6482 (48.6)	1116 (46.1)	5365 (49.1)	1791 (31.2)	165 (32.7)	1626 (31.1)
Low (none)	2723 (20.4)	665 (27.5)	2058 (18.8)	552 (9.6)	81 (16.0)	471 (9.0)
Total number of comorbidities (hospitalisation data)
0	11802 (88.4)	1972 (81.5)	9830 (90.0)	5274 (91.9)	461 (91.3)	4813 (92.0)
1+	1547 (11.6)	449 (18.5)	1098 (10.0)	465 (8.1)	44 (8.7)	421 (8.0)
Total number of comorbidities (self-report)
0	7471 (56.0)	1127 (46.6)	6344 (58.1)	3414 (59.5)	285 (56.4)	3129 (59.8)
1+	5878 (44.0)	1294 (53.4)	4584 (41.9)	2325 (40.5)	220 (43.6)	2105 (40.2)
Cancer type
Head and neck	215 (1.6)	58 (2.4)	157 (1.4)	70 (1.2)	7 (1.4)	63 (1.2)
Gastrointestinal (excluding colorectal)	253 (1.9)	117 (4.8)	136 (1.2)	71 (1.2)	24 (4.8)	47 (0.9)
Colorectal	983 (7.4)	321 (10.3)	733 (6.7)	252 (4.4)	32 (6.3)	220 (4.2)
Respiratory (including lung)	226 (1.7)	109 (4.5)	117 (1.1)	48 (0.8)	18 (3.6)	30 (0.6)
Bone, mesothelial and soft tissue	102 (0.8)	37 (1.5)	65 (0.6)	43 (0.8)	9 (1.8)	34 (0.7)
Melanoma	582 (4.4)	79 (3.3)	503 (4.6)	303 (5.3)	17 (3.4)	286 (5.5)
Non-melanoma skin	3950 (29.5)	392 (16.2)	3558 (32.6)	715 (12.5)	15 (3.0)	700 (13.4)
Breast	2624 (19.6)	405 (16.7)	2219 (20.3)	2112 (36.8)	183 (36.2)	1929 (36.9)
Female reproductive	641 (4.8)	116 (4.8)	525 (4.8)	397 (6.9)	49 (9.7)	348 (6.7)
Male reproductive	1925 (14.4)	372 (15.4)	1553 (14.2)	357 (6.2)	28 (5.5)	329 (6.3)
Urinary tract	400 (3.0)	126 (5.2)	274 (2.5)	145 (2.5)	18 (3.6)	127 (2.4)
Endocrine	108 (0.8)	14 (0.6)	94 (0.9)	209 (3.6)	8 (1.6)	201 (3.8)
Lymphoma	448 (3.4)	108 (4.5)	340 (3.1)	153 (2.7)	15 (3.0)	138 (2.6)
Multiple myeloma	110 (0.8)	65 (2.7)	45 (4.1)	51 (0.9)	10 (2.0)	41 (0.8)
Leukaemia	185 (1.4)	59 (2.4)	126 (1.2)	68 (1.2)	2 (0.4)	66 (1.3)
Unspecified or other (including eye, brain, neural)	597 (4.5)	113 (4.7)	483 (4.4)	745 (13.0)	70 (13.9)	675 (12.9)
Cancer stage	-	-	-
Unknown				1512 (26.4)	64 (12.7)	1448 (27.7)
Localised				2779 (48.4)	149 (29.5)	2630 (50.3)
Non-localised, only regional lymph node metastases				821 (14.3)	113 (22.4)	708 (13.5)
Metasised farther than to regional lymph nodes or invades adjacent tissues				274 (4.8)	88 (17.4)	186 (3.6)
Non-localised, no information on extent				167 (2.9)	35 (6.9)	132 (2.5)
Locally advanced, tumour invades adjacent tissues				68 (1.2)	11 (2.2)	57 (1.1)
Non-localised, also distant lymph node metastases				118 (2.1)	45 (8.9)	73 (1.4)
Age at diagnosis, years	58.6 (7.2)	60.5 (6.5)	58.1 (7.3)	55.6 (10.3)	56.3 (9.4)	55.5 (10.4)
Time between cancer diagnosis and baseline assessments, days	710.2 (399.7)	691.4 (395.7)	714.4 (400.6)	703.3 (403.3)	628.4 (400.3)	710.5 (402.9)
Antidepressant use
Yes	1115 (8.3)	260 (10.7)	855 (7.8)	418 (7.3)	41 (8.1)	377 (7.2)
No	12234 (91.7)	2161 (89.3)	10073 (92.2)	5321 (92.7)	464 (91.9)	4857 (92.8)
C-reactive protein, mg/L	3.2 (6.1)	4.9 (8.8)	2.8 (5.2)	-	-	-
Low (<=3)	9758 (73.1)	1473 (60.9)	8285 (75.8)
High (>3)	3591 (26.9)	948 (39.1)	2643 (24.2)
Fruit consumption				-	-	-
Less than two servings a day	4204 (31.5)	849 (35.1)	3355 (30.7)
Two or more servings a day	9145 (68.5)	1572 (64.9)	7573 (69.3)
Vegetable consumption				-	-	-
Less than two servings a day	8812 (66.0)	1634 (67.5)	7178 (65.7)
Two or more servings a day	4537 (34.0)	787 (32.5)	3750 (34.3)
Red meat intake				-	-	-
Less than three times a week	10148 (76.0)	1793 (74.1)	8355 (76.5)
Three times a week or more	3201 (24.0)	628 (25.9)	2573 (23.5)
Processed meat intake				-	-	-
Never or rarely	5182 (38.8)	859 (35.4)	4323 (39.6)
Once a week or more	8167 (61.2)	1562 (64.6)	6605 (60.4)
Weekly physical activity, MET-min	2559.3 (3098.6)	2354.7 (3073.6)	2604.6 (2976.9)	1447.0 (1277.0)	1133.0 (1069.0)	1478.0 (1291.0)
Active (≥600)	10740 (80.5)	1820 (75.2)	8920 (81.6)	4322 (75.3)	325 (64.4)	3997 (76.4)
Inactive (<600)	2609 (19.5)	601 (24.8)	2008 (18.4)	1417 (24.7)	180 (35.6)	1237 (23.6)
Alcohol consumption, average units/week	15.6 (19.2)	15.9 (21.7)	15.5 (18.6)	6.7 (11.2)	6.6 (11.7)	6.8 (11.1)
Low (<14)	7789 (58.3)	1446 (59.7)	6343 (58.0)	4969 (86.6)	438 (86.7)	4531 (86.6)
High (>=14)	5560 (41.7)	975 (40.3)	4585 (42.0)	770 (13.4)	67 (13.3)	703 (13.4)
Smoking status
Smoker	1170 (8.8)	333 (13.7)	838 (7.7)	561 (9.8)	62 (12.3)	499 (9.5)
Non-smoker	12179 (91.2)	2088 (86.3)	10090 (92.3)	5178 (90.2)	443 (87.7)	4735 (90.5)
BMI	27.4 (4.8)	27.8 (5.0)	27.4 (4.7)	26.3 (4.6)	26.1 (4.7)	26.3 (4.6)
Underweight or healthy weight	4373 (32.8)	735 (30.4)	3638 (33.3)	2554 (44.5)	233 (46.1)	2321 (44.3)
Overweight or obese	8976 (67.2)	1686 (69.6)	7290 (66.7)	3185 (55.5)	272 (53.9)	2913 (55.7)
Sleep quality index
Healthy	5099 (38.2)	853 (35.2)	4246 (38.9)	2491 (43.4)	208 (41.2)	2283 (43.6)
Moderate or poor	8250 (61.8)	1568 (64.8)	6682 (61.1)	3248 (56.6)	297 (58.8)	2951 (56.4)
Sleep duration
Normal (7-9 hours)	9843 (73.7)	1675 (69.2)	8168 (74.7)	4206 (73.3)	372 (73.7)	3834 (73.2)
Short (<7 hours) or long (>9 hours)	3506 (26.3)	746 (30.8)	2760 (25.3)	1533 (26.7)	133 (26.3)	1400 (26.8)
Psychological distress score
High distress	803 (6.0)	199 (8.2)	604 (5.6)	1489 (26.0)	190 (37.6)	1299 (24.8)
Low distress	12546 (94.0)	2222 (91.8)	10324 (94.4)	4250 (74.1)	315 (62.4)	3935 (75.2)
Note. SD = standard deviation.
Values are presented as means (SD) for continuous variables and n (%) for categorical variables.
a Pooled ns and %s are shown across the 20 imputed datasets.
