# Supplementary material for: Mediators of the association between psychological distress and mortality in people diagnosed with cancer
Source: Nat Commun. 2025 Dec 12;16:11216. doi: 10.1038/s41467-025-66059-2 (PMC12715235; doi:10.1038/s41467-025-66059-2)
Supplement: Supplementary file 4 — Supplementary Data 2 [file 41467_2025_66059_MOESM4_ESM.xlsx]

## Sheet: Sheet1
	Observed	Imputed
	Mean (SD)/n (%)	Mean (SD)/n (%)a
Age at recruitment, years, N = 13,349	60.0 (7.09)	60.0 (7.09)
Sex, N = 13,349
Male	6513 (48.8)	6513 (48.8)
Female	6836 (51.2)	6836 (51.2)
Ethnicity, N = 13,292
White	12907 (97.1)	12963 (97.1)
Non-white	385 (2.9)	386 (2.9)
Annual household income before tax (£), N = 11,094
Less than 18,000	3144 (28.3)	3970 (29.7)
18,000 – 30,999	3124 (28.2)	3758 (28.1)
31,000 – 51,999	2643 (23.8)	3107 (23.3)
52,000 – 100,000	1728 (15.6)	1993 (15.0)
More than 100,000	455 (4.1)	521 (3.9)
Highest level of education, N = 13,080
High (college/university)	4070 (31.1)	4140 (31.0)
Intermediate	6353 (48.6)	6485 (48.6)
Low (none)	2657 (20.3)	2724 (20.4)
Total number of comorbidities (hospitalisation data), N = 13,349
0	11802 (88.4)	11802 (88.4)
1+	1547 (11.6)	1547 (11.6)
Total number of comorbidities (self-report), N = 13,349
0	7471 (56.0)	7471 (56.0)
1+	5878 (44.0)	5878 (44.0)
Cancer type, N = 13,349
Head and neck	215 (1.6)	215 (1.6)
Gastrointestinal (excluding colorectal)	253 (1.9)	253 (1.9)
Colorectal	983 (7.4)	983 (7.4)
Respiratory (including lung)	226 (1.7)	226 (1.7)
Bone, mesothelial and soft tissue	102 (0.8)	102 (0.8)
Melanoma	582 (4.4)	582 (4.4)
Non-melanoma skin	3950 (29.5)	3950 (29.5)
Breast	2624 (19.6)	2624 (19.6)
Female reproductive	641 (4.8)	641 (4.8)
Male reproductive	1925 (14.4)	1925 (14.4)
Urinary tract	400 (3.0)	400 (3.0)
Endocrine	108 (0.8)	108 (0.8)
Lymphoma	448 (3.4)	448 (3.4)
Multiple myeloma	110 (0.8)	110 (0.8)
Leukaemia	185 (1.4)	185 (1.4)
Unspecified or other (including eye, brain, neural)	597 (4.5)	597 (4.5)
Age at diagnosis (years), N = 13,349	58.6 (7.2)	58.6 (7.2)
Time between cancer diagnosis and baseline assessments (days), N = 13,349	710.2 (399.7)	710.2 (399.7)
Antidepressant use, N = 13,349
Yes	1115 (8.3)	1115 (8.3)
No	12234 (91.7)	12234 (91.7)
C-reactive protein (mg/L), N = 12,279	3.2 (5.8)	3.2 (6.0)
Low (<=3)	8987 (73.2)	9760 (73.1)
High (>3)	3293 (26.8)	3589 (26.9)
Fruit consumption, N = 13,161
Less than two servings a day	4142 (31.5)	4204 (31.5)
Two or more servings a day	9019 (68.5)	9145 (68.5)
Vegetable consumption, N = 13,349
Less than two servings a day	8812 (66.0)	8812 (66.0)
Two or more servings a day	4537 (34.0)	4537 (34.0)
Red meat intake, N = 13,207
Less than three times a week	10041 (76.0)	10149 (76.0)
Three times a week or more	3166 (24.0)	3200 (24.0)
Processed meat intake, N = 13,309
Never or rarely	5166 (38.8)	5181 (38.8)
Once a week or more	8143 (61.2)	8168 (61.2)
Weekly physical activity (MET-min), N = 10,150	2558.3 (2561.6)	2559.3 (3098.6)
Active (≥600)	8106 (79.9)	10740 (80.5)
Inactive (<600)	2044 (20.1)	2609 (19.5)
Alcohol consumption (average units/week), N = 13,175	15.6 (19.1)	15.6 (19.2)
Low (<14)	7683 (58.3)	7786 (58.3)
High (>=14)	5492 (41.7)	5563 (41.7)
Smoking status, N = 13,271
Smoker	1162 (8.8)	1170 (8.8)
Non-smoker	12109 (91.2)	12179 (91.2)
BMI, N = 13,274	27.4 (4.8)	27.4 (4.8)
Underweight or healthy weight	4351 (32.8)	4374 (32.8)
Overweight or obese	8923 (67.2)	8975 (67.2)
Sleep quality index, N = 10,907
Healthy	4223 (38.7)	5096 (38.2)
Moderate or poor	6684 (61.3)	8253 (61.8)
Sleep duration, N = 13,251
Normal (7-9 hours)	9776 (73.8)	9841 (73.7)
Short (<7 hours) or long (>9 hours)	3475 (26.2)	3508 (26.3)
PHQ-4 score, N = 11,972	1.6 (2.1)	1.6 (2.1)
High distress	675 (5.6)	801 (6.0)
Low distress	11297 (94.4)	12548 (94.0)
PHQ-4 depression subscale score, N = 12,460	0.5 (1.1)	0.6 (1.1)
High depression	677 (5.4)	781 (5.9)
Low depression	11783 (94.6)	12568 (94.1)
All-cause mortality, N = 13,349
No mortality	10928 (81.9)	10928 (81.9)
Mortality	2421 (18.1)	2421 (18.1)
Cancer mortality, N = 13,349
No cancer mortality	11559 (86.6)	11559 (86.6)
Cancer mortality	1790 (13.4)	1790 (13.4)
Note. SD = standard deviation.
Values are presented as means (SD) for continuous variables and n (%) for categorical variables.
a For imputed data, pooled ns and %s are shown across the 20 imputed datasets.
