# Supplementary material for: Mediators of the association between psychological distress and mortality in people diagnosed with cancer
Source: Nat Commun. 2025 Dec 12;16:11216. doi: 10.1038/s41467-025-66059-2 (PMC12715235; doi:10.1038/s41467-025-66059-2)
Supplement: Supplementary file 5 — Supplementary Data 3 [file 41467_2025_66059_MOESM5_ESM.xlsx]

## Sheet: Sheet1
	UK Biobank				Finnish Public Sector Study
	All-cause mortality				All-cause mortality
	N deaths	N total	HR (95% CI)	p value	N deaths	N total	HR (95% CI)	p value
Model 1	2421	13349	1.69 (1.45-1.96)	<0.001***	505	5739	1.80 (1.50-2.16)	<0.001***
Model 2	2421	13349	1.43 (1.23-1.67)	<0.001***	505	5739	1.72 (1.44-2.07)	<0.001***
Cancer type (Model 2)
Head and neck	58	215	2.16 (0.93-5.02)	0.073	<10	70	1.88 (0.21-16.67)	0.57
Gastrointestinal (excluding colorectal)	117	253	0.56 (0.27-1.19)	0.122	24	71	2.08 (0.78-5.53)	0.143
Colorectal	321	983	1.61 (0.95-2.75)	0.078	32	252	2.55 (1.21-5.38)	0.014*
Respiratory (including lung)	109	226	1.11 (0.54-2.28)	0.78	18	48	1.68 (0.62-4.56)	0.307
Bone, mesothelial and soft tissue	37	102	1.53 (0.39-5.99)	0.544	<10	43	1.46 (0.16-13.80)	0.741
Melanoma	79	582	1.04 (0.33-3.34)	0.945	17	303	1.07 (0.34-3.40)	0.903
Non-melanoma skin	392	3950	2.01 (1.34-3.02)	0.001**	15	715	0.64 (0.13-3.21)	0.59
Breast	405	2624	1.55 (1.12-2.14)	0.009**	183	2112	1.26 (0.92-1.71)	0.146
Female reproductive	116	641	1.28 (0.62-2.62)	0.507	49	397	1.87 (1.04-3.38)	0.036*
Male reproductive	372	1925	1.19 (0.76-1.87)	0.447	28	357	2.27 (0.98-5.28)	0.057
Urinary tract	126	400	1.70 (0.84-3.43)	0.139	18	145	1.90 (0.62-5.85)	0.263
Endocrine	14	108	3.47 (0.54-22.1)	0.188	<10	209	N/A (insufficient data)
Lymphoma	108	448	1.72 (0.86-3.45)	0.127	15	153	1.69 (0.56-5.12)	0.351
Multiple myeloma	65	110	3.42 (1.22-9.56)	0.019*	10	51	0.43 (0.08-2.31)	0.323
Leukaemia	59	185	0.99 (0.36-2.71)	0.986	<10	68	N/A (insufficient data)
Unspecified or other (including eye, brain, neural)	113	597	0.66 (0.27-1.60)	0.361	70	745	2.43 (1.49-3.96)	<0.001***
Notes. Cox proportional hazards models (two-tailed).
*p<0.05; **p<0.01, ***p<0.001.
CI = 95% confidence interval, HR = hazard ratio.
Reference category = low distress.
Model 1 adjusted for age and sex.
Model 2 adjusted for age, sex, ethnicity, education, number of comorbidities, age at cancer diagnosis, time between cancer diagnosis and depressive symptoms assessment, and antidepressant medication (yes/no).
