# Supplementary material for: Mediators of the association between psychological distress and mortality in people diagnosed with cancer
Source: Nat Commun. 2025 Dec 12;16:11216. doi: 10.1038/s41467-025-66059-2 (PMC12715235; doi:10.1038/s41467-025-66059-2)
Supplement: Supplementary file 6 — Supplementary Data 4 [file 41467_2025_66059_MOESM6_ESM.xlsx]

## Sheet: Sheet1
	UK Biobank				Finnish Public Sector Study
	Cancer mortality				Cancer mortality
	N deaths	N total	HR (95% CI)	p value	N deaths	N total	HR (95% CI)	p value
Model 1	1790	13349	1.59 (1.34-1.89)	<0.001***	440	5739	1.79 (1.47-2.18)	<0.001***
Model 2	1790	13349	1.45 (1.21-1.74)	<0.001***	440	5739	1.72 (1.41-2.10)	<0.001***
Cancer type (Model 2)
Head and neck	40	215	2.60 (1.02-6.63)	0.046*	<10	70	1.82 (0.21-15.59)	0.587
Gastrointestinal (excluding colorectal)	104	253	0.55 (0.50-1.22)	0.142	22	71	1.62 (0.52-5.04)	0.402
Colorectal	197	983	1.71 (0.95-3.05)	0.072	30	252	2.74 (1.20-6.29)	0.017*
Respiratory (including lung)	87	226	1.28 (0.56-2.89)	0.56	18	48	1.68 (0.61-4.64)	0.316
Bone, mesothelial and soft tissue	34	102	1.57 (0.43-5.72)	0.496	<10	43	1.44 (0.12-17.25)	0.774
Melanoma	62	582	1.49 (0.42-5.35)	0.539	15	303	1.28 (0.46-3.61)	0.638
Non-melanoma skin	198	3950	1.81 (0.96-3.41)	0.067	<10	715	0.36 (0.06-2.29)	0.279
Breast	345	2624	1.68 (1.21-2.34)	0.002**	163	2112	1.21 (0.87-1.70)	0.256
Female reproductive	102	641	1.29 (0.58-2.89)	0.528	48	397	1.92 (1.04-3.53)	0.036*
Male reproductive	265	1925	1.15 (0.65-2.03)	0.639	20	357	2.00 (0.72-5.53)	0.183
Urinary tract	93	400	1.65 (0.71-3.83)	0.247	14	145	1.84 (0.55-6.15)	0.325
Endocrine	<10	108	6.78 (0.50-88.7)	0.15	<10	209	N/A (insufficient data)
Lymphoma	81	448	1.14 (0.44-2.98)	0.79	13	153	0.97 (0.32-2.93)	0.951
Multiple myeloma	57	110	4.37 (1.94-9.84)	<0.001***	10	51	0.43 (0.08-2.28)	0.32
Leukaemia	38	185	0.78 (0.16-3.82)	0.763	<10	68	N/A (insufficient data)
Unspecified or other (including eye, brain, neural)	72	597	0.62 (0.19-2.09)	0.442	62	745	2.44 (1.48-4.05)	<0.001***
Notes. Competing risk regression (two-tailed).
*p<0.05; **p<0.01, ***p<0.001.
CI = 95% confidence interval, SHR = sub-distribution hazard ratio.
Reference category = low distress.
Model 1 adjusted for age and sex.
Model 2 adjusted for age, sex, ethnicity, education, number of comorbidities, age at cancer diagnosis, time between cancer diagnosis and depressive symptoms assessment, and antidepressant medication (yes/no).
