# Supplementary material for: Mediators of the association between psychological distress and mortality in people diagnosed with cancer
Source: Nat Commun. 2025 Dec 12;16:11216. doi: 10.1038/s41467-025-66059-2 (PMC12715235; doi:10.1038/s41467-025-66059-2)
Supplement: Supplementary file 9 — Source Data [file 41467_2025_66059_MOESM9_ESM.xlsx]

## Sheet: Table 1
Table 1. Hazard ratios for association between psychological distress and all-cause mortality after adjustment for each mediator.
	UK Biobank		FPS
Model 2	Adjusted HRs (95% CI)	-	Adjusted HRs (95% CI)	-
	1.43 (1.23-1.67)	-	1.72 (1.44-2.07)	-
Model 2 + cancer stage	Adjusted HRs (95% CI)	-	Adjusted HRs (95% CI)	% of attenuation
	-	-	1.56 (1.29-1.88)	22.2
Model 2 + mediator	Adjusted HRs (95% CI)	% of attenuation	Adjusted HRs (95% CI)	% of attenuation
Inflammation	1.35 (1.15-1.57)	18.6	-	-
Fruit	1.42 (1.22-1.66)	2.3	-	-
Vegetables	1.43 (1.23-1.67)	0	-	-
Red meat	1.43 (1.23-1.67)	0	-	-
Processed meat	1.43 (1.23-1.67)	0	-	-
Physical activity	1.40 (1.20-1.63)	7	1.68 (1.40-2.02)	5.6
BMI	1.44 (1.23-1.67)	0	1.73 (1.44-2.08)	0
Alcohol	1.42 (1.22-1.66)	2.3	1.73 (1.44-2.08)	0
Smoking	1.36 (1.17-1.59)	16.3	1.71 (1.43-2.06)	1.4
Sleep quality	1.42 (1.21-1.65)	2.3	1.70 (1.40-2.06)	2.8
Sleep duration	1.39 (1.19-1.62)	9.3	1.75 (1.45-2.11)	0
Notes. Cox proportional hazards models (two-tailed).
CI = 95% confidence interval.
All models adjusted for age, sex, ethnicity, education, number of comorbidities, age at cancer diagnosis, time between cancer diagnosis and depressive symptoms assessment, and antidepressant medication (yes/no).

## Sheet: Table 2
Table 2. Hazard ratios for association between psychological distress and cancer mortality after adjustment for each mediator.
	UK Biobank		FPS
Model 2	Adjusted HRs (95% CI)	-	Adjusted HRs (95% CI)	-
	1.45 (1.21-1.74)	-	1.72 (1.41-2.10)	-
Model 2 + cancer stage	Adjusted HRs (95% CI)	-	Adjusted HRs (95% CI)	% of attenuation
	-	-	1.54 (1.26-1.90)	25
Model 2 + mediator	Adjusted SHRs (95% CI)	% of attenuation	Adjusted SHRs (95% CI)	% of attenuation
Inflammation	1.37 (1.14-1.64)	17.8	-	-
Fruit	1.44 (1.20-1.72)	2.2	-	-
Vegetables	1.45 (1.21-1.74)	0	-	-
Red meat	1.45 (1.21-1.74)	0	-	-
Processed meat	1.45 (1.21-1.74)	0	-	-
Physical activity	1.42 (1.18-1.70)	6.7	1.68 (1.38-2.05)	5.6
BMI	1.45 (1.21-1.74)	0	1.72 (1.41-2.11)	0
Alcohol	1.44 (1.20-1.73)	2.2	1.73 (1.41-2.11)	0
Smoking	1.39 (1.16-1.67)	13.3	1.72 (1.40-2.10)	0
Sleep quality	1.44 (1.20-1.73)	2.2	1.66 (1.35-2.04)	8.3
Sleep duration	1.40 (1.20-1.69)	11.1	1.75 (1.43-2.14)	0
Notes. Competing risk regression (two-tailed).
CI = 95% confidence interval.
All models adjusted for age, sex, ethnicity, education, number of comorbidities, age at cancer diagnosis, time between cancer diagnosis and depressive symptoms assessment, and antidepressant medication (yes/no).

## Sheet: Table 3
Table 3. Secondary analyses.
	UK Biobank				Finnish Public Sector Study
	All-cause mortality				All-cause mortality
	N deaths	N total	HR (95% CI)	p value	N deaths	N total	HR (95% CI)	p value
1. Distress before cancer
Model 1	3460	13435	1.51 (1.31-1.73)	<0.001***	834	4382	1.04 (0.88-1.22)	0.667
Model 2	3460	13435	1.31 (1.13-1.51)	<0.001***	834	4382	1.02 (0.87-1.21)	0.777
2. Participants without cancer
Model 1	15285	362087	2.36 (2.23-2.49)	<0.001***	2913	142562	1.17 (1.08-1.27)	<0.001***
Model 3	15285	362087	1.66 (1.57-1.76)	<0.001***	2913	142562	1.12 (1.03-1.21)	0.008**
Notes. Cox proportional hazards models (two-tailed).
*p<0.05; **p<0.01, ***p<0.001.
CI = 95% confidence interval.
Reference category = low distress.
Model 1 adjusted for age and sex.
Model 2 adjusted for age, sex, ethnicity, education, number of comorbidities, age at cancer diagnosis, time between cancer diagnosis and depressive symptoms assessment, and antidepressant medication.
Model 3 adjusted for age, sex, ethnicity, education, number of comorbidities, and antidepressant medication.

## Sheet: Table 4
Table 4. Mediators assessed in UK Biobank and Finnish Public Sector Study.
Mediator	Method of assessment in UK Biobank	Method of assessment in Finnish Public Sector Study
Inflammation	Serum C-reactive protein levels	Not available
Fruit intake	Touchscreen questionnaire	Not available
Vegetable intake	Touchscreen questionnaire	Not available
Red meat intake	Touchscreen questionnaire	Not available
Processed meat intake	Touchscreen questionnaire	Not available
Alcohol consumption	Touchscreen questionnaire	Self-reported
Physical activity	Modified version of the International Physical Activity Questionnaire (IPAQ) [34]	Self-reported
Smoking status	Touchscreen questionnaire	Self-reported
Body mass index	Nurse assessed height and weight	Self-reported height and weight
Sleep duration	Touchscreen questionnaire	Self-reported
Sleep quality	Touchscreen questionnaire	Jenkins Sleep Problem Scale [35]

## Sheet: Supplementary Dataset 1
Supplementary Dataset 1. Characteristics of individuals diagnosed with cancer within 4 years prior to baseline assessments in the UK Biobank and Replication Cohort (Finnish Public Sector Study)
	UK Biobanka			Finnish Public Sector Study
	Total (N = 13349)	Died (N = 2421)	Alive (N = 10928)	Total (N = 5739)	Died (N = 505)	Alive (N = 5234)
	Mean (SD)/n (%)	Mean (SD)/n (%)	Mean (SD)/n (%)	Mean (SD)/n (%)	Mean (SD)/n (%)	Mean (SD)/n (%)
Age at recruitment, years	60.0 (7.09)	61.9 (3.4)	59.6 (7.9)	57.5 (10.2)	58.0 (9.3)	57.4 (10.3)
Sex
Male	6513 (48.8)	1446 (59.7)	5861 (53.6)	987 (17.2)	100 (19.8)	887 (17.0)
Female	6836 (51.2)	975 (40.3)	5067 (46.4)	4752 (82.8)	405 (80.2)	4347 (83.0)
Ethnicity				-	-	-
White	12962 (97.1)	2346 (96.9)	10616 (97.1)
Non-white	387 (2.9)	75 (3.1)	312 (2.9)
Annual household income before tax, £				-	-	-
Less than 18,000	3965 (29.7)	943 (38.9)	3021 (27.7)
18,000 – 30,999	3761 (28.1)	700 (29.0)	3062 (28.0)
31,000 – 51,999	3105 (23.3)	463 (19.1)	2641 (24.2)
52,000 – 100,000	1997 (15.0)	249 (10.3)	1749 (16.0)
More than 100,000	521 (3.9)	66 (2.7)	455 (4.1)
Highest level of education
High (college/university)	4144 (31.0)	640 (26.4)	3505 (32.1)	3396 (59.2)	259 (51.3)	3137 (59.9)
Intermediate	6482 (48.6)	1116 (46.1)	5365 (49.1)	1791 (31.2)	165 (32.7)	1626 (31.1)
Low (none)	2723 (20.4)	665 (27.5)	2058 (18.8)	552 (9.6)	81 (16.0)	471 (9.0)
Total number of comorbidities (hospitalisation data)
0	11802 (88.4)	1972 (81.5)	9830 (90.0)	5274 (91.9)	461 (91.3)	4813 (92.0)
1+	1547 (11.6)	449 (18.5)	1098 (10.0)	465 (8.1)	44 (8.7)	421 (8.0)
Total number of comorbidities (self-report)
0	7471 (56.0)	1127 (46.6)	6344 (58.1)	3414 (59.5)	285 (56.4)	3129 (59.8)
1+	5878 (44.0)	1294 (53.4)	4584 (41.9)	2325 (40.5)	220 (43.6)	2105 (40.2)
Cancer type
Head and neck	215 (1.6)	58 (2.4)	157 (1.4)	70 (1.2)	7 (1.4)	63 (1.2)
Gastrointestinal (excluding colorectal)	253 (1.9)	117 (4.8)	136 (1.2)	71 (1.2)	24 (4.8)	47 (0.9)
Colorectal	983 (7.4)	321 (10.3)	733 (6.7)	252 (4.4)	32 (6.3)	220 (4.2)
Respiratory (including lung)	226 (1.7)	109 (4.5)	117 (1.1)	48 (0.8)	18 (3.6)	30 (0.6)
Bone, mesothelial and soft tissue	102 (0.8)	37 (1.5)	65 (0.6)	43 (0.8)	9 (1.8)	34 (0.7)
Melanoma	582 (4.4)	79 (3.3)	503 (4.6)	303 (5.3)	17 (3.4)	286 (5.5)
Non-melanoma skin	3950 (29.5)	392 (16.2)	3558 (32.6)	715 (12.5)	15 (3.0)	700 (13.4)
Breast	2624 (19.6)	405 (16.7)	2219 (20.3)	2112 (36.8)	183 (36.2)	1929 (36.9)
Female reproductive	641 (4.8)	116 (4.8)	525 (4.8)	397 (6.9)	49 (9.7)	348 (6.7)
Male reproductive	1925 (14.4)	372 (15.4)	1553 (14.2)	357 (6.2)	28 (5.5)	329 (6.3)
Urinary tract	400 (3.0)	126 (5.2)	274 (2.5)	145 (2.5)	18 (3.6)	127 (2.4)
Endocrine	108 (0.8)	14 (0.6)	94 (0.9)	209 (3.6)	8 (1.6)	201 (3.8)
Lymphoma	448 (3.4)	108 (4.5)	340 (3.1)	153 (2.7)	15 (3.0)	138 (2.6)
Multiple myeloma	110 (0.8)	65 (2.7)	45 (4.1)	51 (0.9)	10 (2.0)	41 (0.8)
Leukaemia	185 (1.4)	59 (2.4)	126 (1.2)	68 (1.2)	2 (0.4)	66 (1.3)
Unspecified or other (including eye, brain, neural)	597 (4.5)	113 (4.7)	483 (4.4)	745 (13.0)	70 (13.9)	675 (12.9)
Cancer stage	-	-	-
Unknown				1512 (26.4)	64 (12.7)	1448 (27.7)
Localised				2779 (48.4)	149 (29.5)	2630 (50.3)
Non-localised, only regional lymph node metastases				821 (14.3)	113 (22.4)	708 (13.5)
Metasised farther than to regional lymph nodes or invades adjacent tissues				274 (4.8)	88 (17.4)	186 (3.6)
Non-localised, no information on extent				167 (2.9)	35 (6.9)	132 (2.5)
Locally advanced, tumour invades adjacent tissues				68 (1.2)	11 (2.2)	57 (1.1)
Non-localised, also distant lymph node metastases				118 (2.1)	45 (8.9)	73 (1.4)
Age at diagnosis, years	58.6 (7.2)	60.5 (6.5)	58.1 (7.3)	55.6 (10.3)	56.3 (9.4)	55.5 (10.4)
Time between cancer diagnosis and baseline assessments, days	710.2 (399.7)	691.4 (395.7)	714.4 (400.6)	703.3 (403.3)	628.4 (400.3)	710.5 (402.9)
Antidepressant use
Yes	1115 (8.3)	260 (10.7)	855 (7.8)	418 (7.3)	41 (8.1)	377 (7.2)
No	12234 (91.7)	2161 (89.3)	10073 (92.2)	5321 (92.7)	464 (91.9)	4857 (92.8)
C-reactive protein, mg/L	3.2 (6.1)	4.9 (8.8)	2.8 (5.2)	-	-	-
Low (<=3)	9758 (73.1)	1473 (60.9)	8285 (75.8)
High (>3)	3591 (26.9)	948 (39.1)	2643 (24.2)
Fruit consumption				-	-	-
Less than two servings a day	4204 (31.5)	849 (35.1)	3355 (30.7)
Two or more servings a day	9145 (68.5)	1572 (64.9)	7573 (69.3)
Vegetable consumption				-	-	-
Less than two servings a day	8812 (66.0)	1634 (67.5)	7178 (65.7)
Two or more servings a day	4537 (34.0)	787 (32.5)	3750 (34.3)
Red meat intake				-	-	-
Less than three times a week	10148 (76.0)	1793 (74.1)	8355 (76.5)
Three times a week or more	3201 (24.0)	628 (25.9)	2573 (23.5)
Processed meat intake				-	-	-
Never or rarely	5182 (38.8)	859 (35.4)	4323 (39.6)
Once a week or more	8167 (61.2)	1562 (64.6)	6605 (60.4)
Weekly physical activity, MET-min	2559.3 (3098.6)	2354.7 (3073.6)	2604.6 (2976.9)	1447.0 (1277.0)	1133.0 (1069.0)	1478.0 (1291.0)
Active (≥600)	10740 (80.5)	1820 (75.2)	8920 (81.6)	4322 (75.3)	325 (64.4)	3997 (76.4)
Inactive (<600)	2609 (19.5)	601 (24.8)	2008 (18.4)	1417 (24.7)	180 (35.6)	1237 (23.6)
Alcohol consumption, average units/week	15.6 (19.2)	15.9 (21.7)	15.5 (18.6)	6.7 (11.2)	6.6 (11.7)	6.8 (11.1)
Low (<14)	7789 (58.3)	1446 (59.7)	6343 (58.0)	4969 (86.6)	438 (86.7)	4531 (86.6)
High (>=14)	5560 (41.7)	975 (40.3)	4585 (42.0)	770 (13.4)	67 (13.3)	703 (13.4)
Smoking status
Smoker	1170 (8.8)	333 (13.7)	838 (7.7)	561 (9.8)	62 (12.3)	499 (9.5)
Non-smoker	12179 (91.2)	2088 (86.3)	10090 (92.3)	5178 (90.2)	443 (87.7)	4735 (90.5)
BMI	27.4 (4.8)	27.8 (5.0)	27.4 (4.7)	26.3 (4.6)	26.1 (4.7)	26.3 (4.6)
Underweight or healthy weight	4373 (32.8)	735 (30.4)	3638 (33.3)	2554 (44.5)	233 (46.1)	2321 (44.3)
Overweight or obese	8976 (67.2)	1686 (69.6)	7290 (66.7)	3185 (55.5)	272 (53.9)	2913 (55.7)
Sleep quality index
Healthy	5099 (38.2)	853 (35.2)	4246 (38.9)	2491 (43.4)	208 (41.2)	2283 (43.6)
Moderate or poor	8250 (61.8)	1568 (64.8)	6682 (61.1)	3248 (56.6)	297 (58.8)	2951 (56.4)
Sleep duration
Normal (7-9 hours)	9843 (73.7)	1675 (69.2)	8168 (74.7)	4206 (73.3)	372 (73.7)	3834 (73.2)
Short (<7 hours) or long (>9 hours)	3506 (26.3)	746 (30.8)	2760 (25.3)	1533 (26.7)	133 (26.3)	1400 (26.8)
Psychological distress score
High distress	803 (6.0)	199 (8.2)	604 (5.6)	1489 (26.0)	190 (37.6)	1299 (24.8)
Low distress	12546 (94.0)	2222 (91.8)	10324 (94.4)	4250 (74.1)	315 (62.4)	3935 (75.2)
Note. SD = standard deviation.
Values are presented as means (SD) for continuous variables and n (%) for categorical variables.
a Pooled ns and %s are shown across the 20 imputed datasets.

## Sheet: Supplementary Dataset 2
Supplementary Dataset 2. UK Biobank participant characteristics in observed and imputed data (N = 13,349)
	Observed	Imputed
	Mean (SD)/n (%)	Mean (SD)/n (%)a
Age at recruitment, years, N = 13,349	60.0 (7.09)	60.0 (7.09)
Sex, N = 13,349
Male	6513 (48.8)	6513 (48.8)
Female	6836 (51.2)	6836 (51.2)
Ethnicity, N = 13,292
White	12907 (97.1)	12963 (97.1)
Non-white	385 (2.9)	386 (2.9)
Annual household income before tax (£), N = 11,094
Less than 18,000	3144 (28.3)	3970 (29.7)
18,000 – 30,999	3124 (28.2)	3758 (28.1)
31,000 – 51,999	2643 (23.8)	3107 (23.3)
52,000 – 100,000	1728 (15.6)	1993 (15.0)
More than 100,000	455 (4.1)	521 (3.9)
Highest level of education, N = 13,080
High (college/university)	4070 (31.1)	4140 (31.0)
Intermediate	6353 (48.6)	6485 (48.6)
Low (none)	2657 (20.3)	2724 (20.4)
Total number of comorbidities (hospitalisation data), N = 13,349
0	11802 (88.4)	11802 (88.4)
1+	1547 (11.6)	1547 (11.6)
Total number of comorbidities (self-report), N = 13,349
0	7471 (56.0)	7471 (56.0)
1+	5878 (44.0)	5878 (44.0)
Cancer type, N = 13,349
Head and neck	215 (1.6)	215 (1.6)
Gastrointestinal (excluding colorectal)	253 (1.9)	253 (1.9)
Colorectal	983 (7.4)	983 (7.4)
Respiratory (including lung)	226 (1.7)	226 (1.7)
Bone, mesothelial and soft tissue	102 (0.8)	102 (0.8)
Melanoma	582 (4.4)	582 (4.4)
Non-melanoma skin	3950 (29.5)	3950 (29.5)
Breast	2624 (19.6)	2624 (19.6)
Female reproductive	641 (4.8)	641 (4.8)
Male reproductive	1925 (14.4)	1925 (14.4)
Urinary tract	400 (3.0)	400 (3.0)
Endocrine	108 (0.8)	108 (0.8)
Lymphoma	448 (3.4)	448 (3.4)
Multiple myeloma	110 (0.8)	110 (0.8)
Leukaemia	185 (1.4)	185 (1.4)
Unspecified or other (including eye, brain, neural)	597 (4.5)	597 (4.5)
Age at diagnosis (years), N = 13,349	58.6 (7.2)	58.6 (7.2)
Time between cancer diagnosis and baseline assessments (days), N = 13,349	710.2 (399.7)	710.2 (399.7)
Antidepressant use, N = 13,349
Yes	1115 (8.3)	1115 (8.3)
No	12234 (91.7)	12234 (91.7)
C-reactive protein (mg/L), N = 12,279	3.2 (5.8)	3.2 (6.0)
Low (<=3)	8987 (73.2)	9760 (73.1)
High (>3)	3293 (26.8)	3589 (26.9)
Fruit consumption, N = 13,161
Less than two servings a day	4142 (31.5)	4204 (31.5)
Two or more servings a day	9019 (68.5)	9145 (68.5)
Vegetable consumption, N = 13,349
Less than two servings a day	8812 (66.0)	8812 (66.0)
Two or more servings a day	4537 (34.0)	4537 (34.0)
Red meat intake, N = 13,207
Less than three times a week	10041 (76.0)	10149 (76.0)
Three times a week or more	3166 (24.0)	3200 (24.0)
Processed meat intake, N = 13,309
Never or rarely	5166 (38.8)	5181 (38.8)
Once a week or more	8143 (61.2)	8168 (61.2)
Weekly physical activity (MET-min), N = 10,150	2558.3 (2561.6)	2559.3 (3098.6)
Active (≥600)	8106 (79.9)	10740 (80.5)
Inactive (<600)	2044 (20.1)	2609 (19.5)
Alcohol consumption (average units/week), N = 13,175	15.6 (19.1)	15.6 (19.2)
Low (<14)	7683 (58.3)	7786 (58.3)
High (>=14)	5492 (41.7)	5563 (41.7)
Smoking status, N = 13,271
Smoker	1162 (8.8)	1170 (8.8)
Non-smoker	12109 (91.2)	12179 (91.2)
BMI, N = 13,274	27.4 (4.8)	27.4 (4.8)
Underweight or healthy weight	4351 (32.8)	4374 (32.8)
Overweight or obese	8923 (67.2)	8975 (67.2)
Sleep quality index, N = 10,907
Healthy	4223 (38.7)	5096 (38.2)
Moderate or poor	6684 (61.3)	8253 (61.8)
Sleep duration, N = 13,251
Normal (7-9 hours)	9776 (73.8)	9841 (73.7)
Short (<7 hours) or long (>9 hours)	3475 (26.2)	3508 (26.3)
PHQ-4 score, N = 11,972	1.6 (2.1)	1.6 (2.1)
High distress	675 (5.6)	801 (6.0)
Low distress	11297 (94.4)	12548 (94.0)
PHQ-4 depression subscale score, N = 12,460	0.5 (1.1)	0.6 (1.1)
High depression	677 (5.4)	781 (5.9)
Low depression	11783 (94.6)	12568 (94.1)
All-cause mortality, N = 13,349
No mortality	10928 (81.9)	10928 (81.9)
Mortality	2421 (18.1)	2421 (18.1)
Cancer mortality, N = 13,349
No cancer mortality	11559 (86.6)	11559 (86.6)
Cancer mortality	1790 (13.4)	1790 (13.4)
Note. SD = standard deviation.
Values are presented as means (SD) for continuous variables and n (%) for categorical variables.
a For imputed data, pooled ns and %s are shown across the 20 imputed datasets.

## Sheet: Supplementary Dataset 3
Supplementary Dataset 3. Association between psychological distress and all-cause mortality risk among people LWBC.
	UK Biobank				Finnish Public Sector Study
	All-cause mortality				All-cause mortality
	N deaths	N total	HR (95% CI)	p value	N deaths	N total	HR (95% CI)	p value
Model 1	2421	13349	1.69 (1.45-1.96)	<0.001***	505	5739	1.80 (1.50-2.16)	<0.001***
Model 2	2421	13349	1.43 (1.23-1.67)	<0.001***	505	5739	1.72 (1.44-2.07)	<0.001***
Cancer type (Model 2)
Head and neck	58	215	2.16 (0.93-5.02)	0.073	<10	70	1.88 (0.21-16.67)	0.57
Gastrointestinal (excluding colorectal)	117	253	0.56 (0.27-1.19)	0.122	24	71	2.08 (0.78-5.53)	0.143
Colorectal	321	983	1.61 (0.95-2.75)	0.078	32	252	2.55 (1.21-5.38)	0.014*
Respiratory (including lung)	109	226	1.11 (0.54-2.28)	0.78	18	48	1.68 (0.62-4.56)	0.307
Bone, mesothelial and soft tissue	37	102	1.53 (0.39-5.99)	0.544	<10	43	1.46 (0.16-13.80)	0.741
Melanoma	79	582	1.04 (0.33-3.34)	0.945	17	303	1.07 (0.34-3.40)	0.903
Non-melanoma skin	392	3950	2.01 (1.34-3.02)	0.001**	15	715	0.64 (0.13-3.21)	0.59
Breast	405	2624	1.55 (1.12-2.14)	0.009**	183	2112	1.26 (0.92-1.71)	0.146
Female reproductive	116	641	1.28 (0.62-2.62)	0.507	49	397	1.87 (1.04-3.38)	0.036*
Male reproductive	372	1925	1.19 (0.76-1.87)	0.447	28	357	2.27 (0.98-5.28)	0.057
Urinary tract	126	400	1.70 (0.84-3.43)	0.139	18	145	1.90 (0.62-5.85)	0.263
Endocrine	14	108	3.47 (0.54-22.1)	0.188	<10	209	N/A (insufficient data)
Lymphoma	108	448	1.72 (0.86-3.45)	0.127	15	153	1.69 (0.56-5.12)	0.351
Multiple myeloma	65	110	3.42 (1.22-9.56)	0.019*	10	51	0.43 (0.08-2.31)	0.323
Leukaemia	59	185	0.99 (0.36-2.71)	0.986	<10	68	N/A (insufficient data)
Unspecified or other (including eye, brain, neural)	113	597	0.66 (0.27-1.60)	0.361	70	745	2.43 (1.49-3.96)	<0.001***
Notes. Cox proportional hazards models (two-tailed).
*p<0.05; **p<0.01, ***p<0.001.
CI = 95% confidence interval, HR = hazard ratio.
Reference category = low distress.
Model 1 adjusted for age and sex.
Model 2 adjusted for age, sex, ethnicity, education, number of comorbidities, age at cancer diagnosis, time between cancer diagnosis and depressive symptoms assessment, and antidepressant medication (yes/no).

## Sheet: Supplementary Dataset 4
Supplementary Dataset 4. Association between psychological distress and cancer-specific mortality risk among people LWBC.
	UK Biobank				Finnish Public Sector Study
	Cancer mortality				Cancer mortality
	N deaths	N total	HR (95% CI)	p value	N deaths	N total	HR (95% CI)	p value
Model 1	1790	13349	1.59 (1.34-1.89)	<0.001***	440	5739	1.79 (1.47-2.18)	<0.001***
Model 2	1790	13349	1.45 (1.21-1.74)	<0.001***	440	5739	1.72 (1.41-2.10)	<0.001***
Cancer type (Model 2)
Head and neck	40	215	2.60 (1.02-6.63)	0.046*	<10	70	1.82 (0.21-15.59)	0.587
Gastrointestinal (excluding colorectal)	104	253	0.55 (0.50-1.22)	0.142	22	71	1.62 (0.52-5.04)	0.402
Colorectal	197	983	1.71 (0.95-3.05)	0.072	30	252	2.74 (1.20-6.29)	0.017*
Respiratory (including lung)	87	226	1.28 (0.56-2.89)	0.56	18	48	1.68 (0.61-4.64)	0.316
Bone, mesothelial and soft tissue	34	102	1.57 (0.43-5.72)	0.496	<10	43	1.44 (0.12-17.25)	0.774
Melanoma	62	582	1.49 (0.42-5.35)	0.539	15	303	1.28 (0.46-3.61)	0.638
Non-melanoma skin	198	3950	1.81 (0.96-3.41)	0.067	<10	715	0.36 (0.06-2.29)	0.279
Breast	345	2624	1.68 (1.21-2.34)	0.002**	163	2112	1.21 (0.87-1.70)	0.256
Female reproductive	102	641	1.29 (0.58-2.89)	0.528	48	397	1.92 (1.04-3.53)	0.036*
Male reproductive	265	1925	1.15 (0.65-2.03)	0.639	20	357	2.00 (0.72-5.53)	0.183
Urinary tract	93	400	1.65 (0.71-3.83)	0.247	14	145	1.84 (0.55-6.15)	0.325
Endocrine	<10	108	6.78 (0.50-88.7)	0.15	<10	209	N/A (insufficient data)
Lymphoma	81	448	1.14 (0.44-2.98)	0.79	13	153	0.97 (0.32-2.93)	0.951
Multiple myeloma	57	110	4.37 (1.94-9.84)	<0.001***	10	51	0.43 (0.08-2.28)	0.32
Leukaemia	38	185	0.78 (0.16-3.82)	0.763	<10	68	N/A (insufficient data)
Unspecified or other (including eye, brain, neural)	72	597	0.62 (0.19-2.09)	0.442	62	745	2.44 (1.48-4.05)	<0.001***
Notes. Competing risk regression (two-tailed).
*p<0.05; **p<0.01, ***p<0.001.
CI = 95% confidence interval, SHR = sub-distribution hazard ratio.
Reference category = low distress.
Model 1 adjusted for age and sex.
Model 2 adjusted for age, sex, ethnicity, education, number of comorbidities, age at cancer diagnosis, time between cancer diagnosis and depressive symptoms assessment, and antidepressant medication (yes/no).

## Sheet: Supplementary Table 1
Supplementary table 1. Association between psychological distress (continuous scores) and all-cause mortality risk over 15 years of follow-up among people LWBC (UK Biobank).
	All-cause mortality
	HR (95% CI)	p value
	N deaths /N total = 2421/13349
Model 1	1.11 (1.09-1.13)	<0.001***
Model 2	1.09 (1.07-1.11)	<0.001***
Notes. Cox proportional hazards models (two-tailed).
*p<0.05; **p<0.01, ***p<0.001.
CI = 95% confidence interval, HR = hazard ratio.
Model 1 adjusted for age and sex.
Model 2 adjusted for age, sex, ethnicity, education, number of comorbidities, age at cancer diagnosis, time between cancer diagnosis and depressive symptoms assessment, and antidepressant medication (yes/no).

## Sheet: Supplementary Table 2
Supplementary table 2. Association between psychological distress (continuous scores) and cancer-specific mortality risk over 15 years of follow-up among people LWBC (UK Biobank).
	Cancer-specific mortality
	SHR (95% CI)	p value
	N deaths/N total = 1790/13349
Model 1	1.09 (1.07-1.11)	<0.001***
Model 2	1.08 (1.06-1.10)	<0.001***
Notes. Competing risk regression (two-tailed).
*p<0.05; **p<0.01, ***p<0.001.
CI = 95% confidence interval, SHR = sub-distribution hazard ratio.
Model 1 adjusted for age and sex.
Model 2 adjusted for age, sex, ethnicity, education, number of comorbidities, age at cancer diagnosis, time between cancer diagnosis and depressive symptoms assessment, and antidepressant medication (yes/no).

[truncated: 12 more sheets: Supplementary Table 3, Supplementary Table 4, Supplementary Table 5, Supplementary Table 6, Supplementary Table 7, Supplementary Table 8, Supplementary Table 9, Supplementary Table 10, Supplementary Table 11, Supplementary Table 12, Supplementary Table 13, Supplementary Table 14]
